# Supplementary material for: Global burden of maternal and congenital syphilis in 2008 and 2012: a health systems modelling study
Source: Lancet Glob Health. Author manuscript; Available in PMC 2019 Sep 25. (PMC6759483; doi:10.1016/S2214-109X(16)30135-8)
Supplement: Supplemental Appendix 2 [file NIHMS1051030-supplement-Supplemental_Appendix_2.xls]

## Sheet: Supplementary Appendix Data
SUPPLEMENTARY APPENDIX: Wijesooriya et al. DECLINES IN MATERNAL AND CONGENITAL SYPHILIS FROM 2008 TO 2012: PROGRESS TOWARDS ELIMINATION OF MOTHER-TO-CHILD TRANSMISSION. OF SYPHILIS
ISO	COUNTRY	WHO Region	IHME Region	World Bank Income Group	Live Births, 2012 (#)	Stillbirths, 2009 (#)	Positive syphilis serology in antenatal care attendees, most recent value 2009-2012 (%)	Diagnostic Test Type Correction Factor (%)	Diagnostic Test Type Adjusted ANC positive syphilis serology in antenatal care, most recent value 2009-2012 OR regional mean (%)	ANC attendance (at least one visit), most recent value 2009-2012 OR regional mean (%)	Testing of antenatal care attendees for syphilis, most recent value 2009-2012 OR regional mean (%)	Treatment of syphilis-seropositive pregnant women in antenatal care, most recent value 2009-2012 OR regional mean (%)	Pregnant women with probable active syphilis infections, 2012 (#)	Pregnant women with probable active syphilis infections attending antenatal care, 2012 (#)	Pregnant women with syphilis infections who were not tested for syphilis, 2012 (#)	Pregnant women with syphilis infections who were tested but not treated for syphilis, 2012 (#)	Pregnant women with syphilis infections who were tested and treated for syphilis, 2012 (#)	Pregnant women with probable active syphilis infections who did not access antenatal care services, 2012 (#)	Adverse pregnancy outcomes for syphilis-infected pregnant women attending antenatal care, 2012 (#)	Adverse pregnancy outcomes for syphilis-infected pregnant women attending antenatal care who were not tested for syphilis, 2012 (#)	Adverse pregnancy outcomes for syphilis-infected pregnant women attending antenatal care who were tested but not treated for syphilis, 2012 (#)	Adverse pregnancy outcomes for syphilis-infected pregnant women who were tested and treated for syphilis, 2012 (#)	Adverse pregnancy outcomes for syphilis-infected pregnant women not attending antenatal care, 2012 (#)	Total adverse pregnancy outcomes for syphilis-infected pregnant women, 2012 (#)	Live Births, 2008 (#)	Stillbirths, 2008 (#)	Positive syphilis serology in antenatal care attendees, most recent value 2000-2008 (%)	Diagnostic Test Type Correction Factor (%)	Diagnostic Test Type Adjusted ANC positive syphilis serology in antenatal care, most recent value 2000-2008 OR regional mean (%)	ANC attendance (at least one visit), most recent value 2000-2008 OR regional mean (%)	Testing of antenatal care attendees for syphilis, most recent value 2000-2008 OR regional mean (%)	Treatment of syphilis-seropositive pregnant women in antenatal care, most recent value 2000-2008 OR regional mean (%)	Pregnant women with probable active syphilis infections, updated 2008 (#)	Pregnant women with probable active syphilis infections attending antenatal care, updated 2008 (#)	Pregnant women with syphilis infections who were not tested for syphilis, updated 2008 (#)	Pregnant women with syphilis infections who were tested but not treated for syphilis, updated 2008 (#)	Pregnant women with syphilis infections who were tested and treated for syphilis, updated 2008 (#)	Pregnant women with probable active syphilis infections who did not access antenatal care services, updated2008 (#)	Adverse pregnancy outcomes for syphilis-infected pregnant women attending antenatal care, updated 2008 (#)	Adverse pregnancy outcomes for syphilis-infected pregnant women attending antenatal care who were not tested for syphilis, updated 2008 (#)	Adverse pregnancy outcomes for syphilis-infected pregnant women who were tested and treated for syphilis, updated 2008 (#)	Adverse pregnancy outcomes for syphilis-infected pregnant women not attending antenatal care, updated 2008 (#)	Total adverse pregnancy outcomes for syphilis-infected pregnant women, updated 2008 (#)
AFG	Afghanistan	Eastern Mediterranean Region	North Africa & Middle East	Low-income economies	1430836	39310	.	.	0.003719	0.455	0.43524	1	5496.78	2501	1412	0	1089	2996	823	734	0	89	1558	2382	1268597	38390	.	0.686	0.002312	0.16	0.74827	0.4009	3039.63	486.34	122.43	218.01	145.9	2553.29	189.02	63.66	11.99	1327.71	1516.73
ALB	Albania	European Region	Central Europe	Upper-middle income economies	41091	250	.	.	0.000159	0.973	1	1	6.58	6	0	0	6	0	1	0	0	1	0	1	46075	250	.	0.686	0.005858	0.97	0.6507	1.0758	271.66	263.51	92.04	-12.99	184.46	8.15	56.26	47.86	15.16	4.24	60.51
DZA	Algeria	African Region	North Africa & Middle East	Upper-middle income economies	708214	8250	0.01848	0.686	0.012674	0.85529	0.43524	1	9101.64	7785	4396	0	3388	1317	2565	2286	0	279	685	3250	714460	8210	0.008367	0.686	0.00574	0.894	0.74827	0.4009	4157.3	3716.62	935.6	1666.04	1114.99	440.67	1444.5	486.51	91.65	229.15	1673.65
AND	Andorra	European Region	Western Europe	High-income economies	933.9	0	.	.	0.001742	0.99333	0.98089	0.77778	1.63	2	0	0.35	1	0	0	0	0	0	0	0	819.41	0	.	0.686	0.002463	0.9955	0.97503	0.7179	2.02	2.01	0.05	0.55	1.41	0.01	0.44	0.03	0.12	0	0.43
AGO	Angola	African Region	Central Sub-Saharan Africa	Upper-middle income economies	812234	20210	.	.	0.032776	0.676	0.44669	0.99164	27416.6	18534	10255	69.21	8210	8883	6043	5332	36	675	4619	10662	773674	19990	0.052	0.5224	0.027165	0.8	0.76748	0.3909	21668.3	17334.7	4030.67	8103.59	5200.4	4333.67	6737.29	2095.95	427.47	2253.51	8990.8
ATG	Antigua and Barbuda	Region of the Americas	Caribbean	High-income economies	1592.7	10	0.0021	0.5224	0.001097	1	0.70992	1	1.76	2	1	0	1	0	0	0	0	0	0	0	1432.74	10	.	0.686	0.011832	1	0.88586	0.6773	17.09	17.09	1.95	4.89	10.26	0	4.39	1.01	0.84	0	4.4
ARG	Argentina	Region of the Americas	Southern Latin America	Upper-middle income economies	692725	3510	0.01086	0.5224	0.005675	0.973	0.98014	0.83107	3955.17	3848	76	637.18	3135	107	629	40	331	258	56	684	689252	3400	0.014001	0.686	0.009605	0.914	0.9	0.6667	6659.41	6086.7	608.67	1826.01	3652.02	572.71	1566.24	316.51	300.2	297.81	1864.04
ARM	Armenia	European Region	Central Asia	Lower-middle income economies	46762	700	0.00012	1	0.000119	0.991	0.93325	0.9645	5.67	6	0	0.19	5	0	0	0	0	0	0	1	47106	720	.	0.686	0.006054	0.93	0.81522	0.8587	290.42	270.09	49.91	31.12	189.06	20.33	57.67	25.95	15.54	10.57	68.25
AUS	Australia	Western Pacific Region	Australasia	High-income economies	310837	780	.	.	0.001742	0.971	0.98089	0.77778	543.19	527	10	114.97	402	16	98	5	60	33	8	106	267278	780	0.006415	0.686	0.004401	1	0.97503	0.6154	1180.4	1180.4	29.47	442.69	708.24	0	303.75	15.33	58.22	0	303.74
AUT	Austria	European Region	Western Europe	High-income economies	73085	280	.	.	0.001742	0.99333	0.98089	0.77778	127.92	127	2	27.7	97	1	23	1	14	8	0	24	75860	250	.	0.686	0.002463	1	0.97503	0.7179	187.6	187.6	4.68	51.59	131.32	0	40.06	2.44	10.79	0	40.06
AZE	Azerbaijan	European Region	Central Asia	Upper-middle income economies	184439	2080	.	.	0.002614	0.98567	0.84592	0.9645	488.58	482	74	14.46	393	7	79	39	8	32	4	82	165710	2140	8.6e-05	0.686	5.9e-05	0.769	1	0.7	9.93	7.64	0	2.29	5.35	2.29	1.63	0	0.44	1.19	2.82
BHS	Bahamas	Region of the Americas	Caribbean	High-income economies	5348	50	0.00628	1	0.006284	0.972	0.91561	1	33.99	33	3	0	30	1	3	1	0	2	0	4	5646	50	.	0.686	0.011832	0.98	0.88586	0.6773	67.52	66.17	7.55	18.91	39.7	1.35	17.03	3.93	3.26	0.7	17.73
BHR	Bahrain	Eastern Mediterranean Region	North Africa & Middle East	High-income economies	23658	130	.	.	0.003719	0.85529	0.43524	1	88.57	76	43	0	33	13	25	22	0	3	7	32	13976	120	.	0.686	0.002312	1	0.74827	0.4009	32.65	32.65	8.22	14.63	9.79	0	12.69	4.27	0.81	0	12.69
BGD	Bangladesh	South East Asian Region	South Asia	Low-income economies	2998076	128550	0.00319	0.5356	0.001711	0.498	0.83247	0.5	5394.22	2686	450	1118.14	1118	2708	907	234	581	92	1408	2315	3429541	131480	0.006227	0.5224	0.003253	0.51	0.76212	0.5249	11670.4	5951.91	1415.85	2155.3	2380.77	5718.51	2052.7	736.24	195.7	2973.62	5026.32
BRB	Barbados	Region of the Americas	Caribbean	High-income economies	2980	30	0.00667	1	0.006667	0.972	0.99469	1	20.11	20	0	0	19	1	2	0	0	2	0	2	2859	30	.	0.686	0.011832	1	0.88586	0.6773	34.25	34.25	3.91	9.79	20.55	0	8.81	2.03	1.69	0	8.81
BLR	Belarus	European Region	Eastern Europe	Upper-middle income economies	106652	340	0.00033	0.5224	0.00017	0.959	0.96937	1	18.23	17	1	0	17	1	1	0	0	1	0	2	96305	350	0.000635	0.686	0.000436	0.994	1	0.7	42.16	41.91	0	12.57	29.34	0.25	8.95	0	2.41	0.13	9.08
BEL	Belgium	European Region	Western Europe	High-income economies	122670	370	.	.	0.001742	0.99333	0.98089	0.77778	214.5	213	4	46.44	163	1	39	2	24	13	1	40	118948	370	.	0.686	0.002463	0.9955	0.97503	0.7179	294.09	292.76	7.31	80.52	204.93	1.32	62.52	3.8	16.85	0.69	63.2
BLZ	Belize	Region of the Americas	Caribbean	Upper-middle income economies	7807	90	0.0051	0.5224	0.002665	0.972	0.92811	0.78788	21.1	21	1	4.04	15	1	4	1	2	1	0	4	7435	90	0.00889	0.686	0.006098	0.993	0.91015	0.6592	46	45.68	4.1	14.17	27.41	0.32	11.75	2.13	2.25	0.17	11.92
BEN	Benin	African Region	Western Sub-Saharan Africa	Low-income economies	360909	8710	0.00137	0.686	0.000938	0.858	0.99958	1	348.32	299	0	0	299	49	25	0	0	25	26	50	341754	8560	.	0.686	0.014151	0.84	0.54417	0.5513	4981.4	4184.38	1907.35	1021.71	1255.31	797.02	1626.3	991.82	103.19	414.45	2040.75
BTN	Bhutan	South East Asian Region	South Asia	Lower-middle income economies	14793	340	.	.	0.001937	0.744	0.973	0.69515	29.45	22	1	6.5	15	8	4	0	3	1	4	9	14746	360	0.009594	0.686	0.006582	0.88	1	0.4	99.9	87.91	0	52.75	35.16	11.99	30.32	0	2.89	6.23	36.55
BOL	Bolivia (Plurinational State of)	Region of the Americas	Andean Latin America	Lower-middle income economies	265381	4470	0.01281	1	0.012808	0.954	0.57997	1	3467.72	3308	1390	0	1919	160	881	723	0	158	83	963	262786	4230	.	0.686	0.003721	0.858	0.47833	1.2544	996.69	855.16	446.11	-104.05	513.09	141.53	220.06	231.98	42.18	73.6	293.64
BIH	Bosnia and Herzegovina	European Region	Central Europe	Upper-middle income economies	31023	140	.	.	0.000159	0.981	1	1	4.96	5	0	0	5	0	0	0	0	0	0	0	34362	150	.	0.686	0.005858	0.989	0.6507	1.0758	202.34	200.12	69.9	-9.87	140.08	2.23	42.73	36.35	11.51	1.16	43.89
BWA	Botswana	African Region	Southern Sub-Saharan Africa	Upper-middle income economies	47160	780	0.01334	0.5224	0.006968	0.928	0.73739	1	335.11	311	82	0	229	24	61	42	0	19	13	74	47217	750	0.024637	0.686	0.016901	0.936	0.55714	0.5385	813.22	761.17	337.09	195.73	228.35	52.05	295.84	175.29	18.77	27.06	322.9
BRA	Brazil	Region of the Americas	Tropical Latin America	Upper-middle income economies	2975185	29070	0.00704	0.5224	0.00368	0.973	0.89524	0.83355	11077.3	10778	1129	1606.1	8043	299	2083	587	835	661	156	2239	3104862	29950	0.011005	0.686	0.007549	0.98	0.71805	0.8356	23710.7	23236.5	6551.61	2742.99	13941.9	474.21	5979.21	3406.84	1146.02	246.59	6225.81
BRN	Brunei Darussalam	Western Pacific Region	High Income Asia	High-income economies	7607	50	0.00442	1	0.004419	1	1	0.77778	33.88	34	0	7.53	26	0	6	0	4	2	0	6	7775	50	0.004191	0.5224	0.002189	1	1	0.6	17.15	17.15	0	6.86	10.29	0	4.42	0	0.85	0	4.41
BGR	Bulgaria	European Region	Central Europe	Upper-middle income economies	74245	480	.	.	0.000159	0.981	1	1	11.9	12	0	0	12	0	1	0	0	1	0	1	72691	530	.	0.686	0.005858	0.97038	0.6507	1.0758	429.54	416.82	145.6	-20.55	291.77	12.73	89	75.71	23.98	6.62	95.62
BFA	Burkina Faso	African Region	Western Sub-Saharan Africa	Low-income economies	747047	19870	0.01735	0.5224	0.009066	0.949	0.00904	1	6988.77	6632	6572	0	60	356	3423	3418	0	5	185	3608	720788	19440	0.021336	0.5356	0.011427	0.85	0.54417	0.5513	8503.31	7227.81	3294.63	1764.84	2168.34	1275.5	2809.17	1713.21	178.24	663.26	3472.42
BDI	Burundi	African Region	Eastern Sub-Saharan Africa	Low-income economies	291328	8060	0.00762	0.686	0.005225	0.989	1	0.91962	1572.58	1555	0	125.02	1430	17	183	0	65	118	9	192	277516	7890	0.013725	0.686	0.009415	0.92	0.00723	41.481	2702.03	2485.87	2467.89	-727.78	745.76	216.16	966.15	1283.3	61.3	112.4	1078.56
KHM	Cambodia	Western Pacific Region	South East Asia	Low-income economies	315909	6690	0.00072	1	0.000725	0.891	0.49303	0.98507	234.79	209	106	1.54	102	26	64	55	1	8	13	78	361300	7020	0.001665	0.686	0.001142	0.69	0.05975	10.0423	422.36	291.43	274.01	-157.44	174.86	130.93	74.99	142.49	14.37	68.08	143.07
CMR	Cameroon	African Region	Western Sub-Saharan Africa	Lower-middle income economies	720879	18660	0.00558	0.686	0.003827	0.847	0.46172	0.99102	2844.65	2409	1297	9.99	1102	435	770	674	5	91	226	997	704287	18540	.	0.686	0.014151	0.82	0.54417	0.5513	10281	8430.38	3842.79	2058.48	2529.11	1850.57	3276.55	1998.25	207.89	962.3	4238.85
CAN	Canada	Region of the Americas	High Income North America	High-income economies	391697	1180	.	.	0.001742	0.99333	0.98089	0.77778	684.9	680	13	148.3	519	5	127	7	77	43	2	129	353105	1160	0.000364	0.5224	0.00019	1	0.97503	0.6154	67.45	67.45	1.68	25.29	40.47	0	17.36	0.88	3.33	0	17.36
CPV	Cabo Verde	African Region	Western Sub-Saharan Africa	Lower-middle income economies	10119	190	0.0102	1	0.010202	0.83736	0.94966	1	105.56	88	4	0	84	17	9	2	0	7	9	18	12036	230	0.005763	0.686	0.003954	0.949	1	0.3	48.68	46.19	0	32.34	13.86	2.48	17.95	0	1.14	1.29	19.24
CAF	Central African Republic	African Region	Central Sub-Saharan Africa	Low-income economies	158245	3830	0.07608	0.5356	0.04075	0.83	0.82553	0.97811	6635.71	5508	961	99.54	4447	1128	918	500	52	366	587	1504	153953	4500	0.075725	0.686	0.051947	0.573	0.53496	0.5608	8277.94	4743.26	2205.81	1114.47	1422.98	3534.68	1843.51	1147.02	116.97	1838.03	3681.55
TCD	Chad	African Region	Western Sub-Saharan Africa	Low-income economies	517752	15260	0.04705	0.686	0.032274	0.426	1	1	17301.2	7370	0	0	7370	9931	606	0	0	606	5164	5770	498429	14990	.	0.686	0.014151	0.39	0.54417	0.5513	7307.64	2849.98	1299.1	695.89	854.99	4457.66	1107.67	675.53	70.28	2317.98	3425.66
CHL	Chile	Region of the Americas	Southern Latin America	High-income economies	245244	2260	0.00079	0.5224	0.000412	0.973	1.16989	1	102.23	99	-17	0	116	3	1	-9	0	10	1	2	251219	2260	0.001835	0.686	0.001259	0.95	1	0.6	319.65	303.66	0	121.47	182.2	15.98	78.14	0	14.98	8.31	86.45
CHN	China	Western Pacific Region	East Asia	Upper-middle income economies	16278532	182150	0.00212	1	0.002119	0.941	0.95101	0.63148	34958.1	32896	1612	11528.7	19755	2063	8457	838	5995	1624	1073	9529	18133735	165240	0.003279	0.686	0.002249	0.91	0.5121	1.1717	41236.1	37524.9	18308.5	-3298.51	22514.9	3711.25	9655.9	9520.4	1850.73	1929.85	11585.8
COL	Colombia	Region of the Americas	Central Latin America	Upper-middle income economies	906071	3950	0.00584	0.5224	0.003053	0.97	0.82558	0.92357	2781.02	2698	471	170.21	2057	83	503	245	89	169	43	546	918469	8110	.	0.686	0.004789	0.94	0.62	0.9677	4444.73	4178.05	1587.66	83.56	2506.83	266.68	1075.09	825.58	206.06	138.68	1213.77
COM	Comoros	African Region	Eastern Sub-Saharan Africa	Low-income economies	27912	600	0.00024	0.686	0.000165	0.86289	0.33655	0.91962	4.74	4	3	0.11	1	1	1	1	0	0	0	2	21448	600	0.022708	0.686	0.015578	0.75	0.94993	0.3158	345.33	259	12.97	168.33	77.7	86.33	100.66	6.74	6.39	44.89	145.56
COG	Congo	African Region	Central Sub-Saharan Africa	Lower-middle income economies	146632	3300	.	.	0.032776	0.926	0.00332	0.99164	4935.79	4571	4555	0.13	15	365	2370	2369	0	1	190	2560	125044	3270	.	0.686	0.027295	0.86	0.76748	0.3909	3520.2	3027.37	703.93	1415.23	908.21	492.83	1176.61	366.04	74.65	256.27	1432.89
COK	Cook Islands	Western Pacific Region	Oceania	.	425.89	0	.	.	0.022462	0.8675	0.80538	0.97632	9.57	8	2	0.16	7	1	2	1	0	1	1	2	170.98	0	.	0.686	0.027829	1	1	0.6	4.76	4.76	0	1.9	2.85	0	1.22	0	0.23	0	1.22
CRI	Costa Rica	Region of the Americas	Central Latin America	Upper-middle income economies	73468	390	0.00295	1	0.002955	0.988	0.87	0.73301	218.48	216	28	50.14	138	3	52	15	26	11	1	53	75436	390	.	0.686	0.004789	0.9	0.37038	1.62	363.47	327.12	205.96	-75.11	196.27	36.35	84.17	107.1	16.13	18.9	103.08
CIV	Côte d'Ivoire	African Region	Western Sub-Saharan Africa	Lower-middle income economies	685082	20520	.	.	0.014813	0.906	0.46172	0.99102	10512.9	9525	5127	39.48	4358	988	3045	2666	21	358	514	3559	721870	23850	0.001775	0.686	0.001218	0.85	0.92086	0.3258	914.05	776.94	61.49	482.37	233.08	137.11	301.96	31.97	19.16	71.3	373.26
HRV	Croatia	European Region	Central Europe	High-income economies	43082	130	.	.	0.000159	0.981	1	1	6.88	7	0	0	7	0	1	0	0	1	0	1	42170	140	.	0.686	0.005858	0.97038	0.6507	1.0758	248.01	240.66	84.06	-11.87	168.47	7.35	51.39	43.71	13.85	3.82	55.21
CUB	Cuba	Region of the Americas	Caribbean	Upper-middle income economies	107994	890	0.00104	1	0.001043	1	1	1	113.78	114	0	0	114	0	9	0	0	9	0	9	117508	910	.	0.686	0.011832	1	0.88586	0.6773	1403.33	1403.33	160.18	401.15	842	0	361.1	83.29	69.21	0	361.1
CYP	Cyprus	European Region	Western Europe	High-income economies	12984	30	0	0.686	0	0.99333	1	0.77778	0	0	0	0	0	0	0	0	0	0	0	0	9921	20	.	0.686	0.002463	0.992	0.97503	0.7179	24.5	24.3	0.61	6.68	17.01	0.2	5.2	0.32	1.4	0.1	5.29
CZE	Czech Republic	European Region	Central Europe	High-income economies	115895	300	0.00047	0.686	0.000324	0.981	1	1	37.71	37	0	0	37	1	3	0	0	3	0	3	109092	250	0.000914	0.686	0.000627	0.99	0.6507	1.0758	68.56	67.87	23.71	-3.35	47.51	0.69	14.5	12.33	3.91	0.36	14.85
PRK	Democratic People's Republic of Korea	South East Asian Region	East Asia	Low-income economies	348824	4180	0	0.686	0	1	0.003	0.63148	0	0	0	0	0	0	0	0	0	0	0	0	327180	4250	.	0.686	0.002249	0.91	0.5121	0.7811	747.43	680.16	331.85	76.24	272.07	67.27	234.57	172.56	22.36	34.98	269.55
COD	Democratic Republic of the Congo	African Region	Central Sub-Saharan Africa	Low-income economies	2950768	86130	0.04175	0.5224	0.021812	0.888	0.0327	1	66617.1	59156	57222	0	1934	7461	29914	29755	0	159	3880	33794	2886065	96390	0.019818	0.686	0.013595	0.85	0.76748	0.3909	40808.8	34687.5	8065.56	16215.7	10406.2	6121.32	13481.6	4194.09	855.39	3183.08	16664.7
DNK	Denmark	European Region	Western Europe	High-income economies	63598	140	0.00014	1	0.000142	0.99333	0.98867	1	9.06	9	0	0	9	0	1	0	0	1	0	1	62329	140	.	0.686	0.002463	0.9955	0.97503	0.7179	153.94	153.25	3.83	42.15	107.27	0.69	32.73	1.99	8.82	0.36	33.09
DJI	Djibouti	Eastern Mediterranean Region	Eastern Sub-Saharan Africa	Lower-middle income economies	26332	850	0.08111	0.686	0.055643	0.86289	0.11513	0.91962	1521.95	1313	1162	12.15	139	209	621	604	6	11	109	731	24182	850	0.007942	0.686	0.005448	0.81	0.96473	0.311	137.3	111.21	3.92	73.93	33.36	26.09	43.22	2.04	2.74	13.56	56.79
DMA	Dominica	Region of the Americas	Caribbean	Upper-middle income economies	1190.7	10	0.02331	0.686	0.015987	1	1	0.89297	19.23	19	0	2.06	17	0	2	0	1	1	0	2	1140	10	.	0.686	0.011832	1	0.88586	0.6773	13.63	13.63	1.56	3.9	8.18	0	3.51	0.81	0.67	0	3.51
DOM	Dominican Republic	Region of the Americas	Caribbean	Upper-middle income economies	214550	2680	0.03362	0.686	0.023066	0.96	0.13694	0.89297	5023.03	4822	4162	70.68	590	201	2249	2164	37	48	104	2354	224178	2700	0.005451	0.686	0.00374	0.99	0.88586	0.6773	850.46	841.95	96.1	240.68	505.17	8.5	216.65	49.97	41.53	4.42	221.07
ECU	Ecuador	Region of the Americas	Andean Latin America	Upper-middle income economies	296739	3330	0.0009	0.5224	0.00047	0.954	0.67761	0.86411	141.39	135	43	12.42	79	7	35	23	6	6	3	39	280839	3530	.	0.686	0.003721	0.841	0.24621	2.4369	1060.73	892.08	672.44	-315.6	535.25	168.66	229.56	349.67	44	87.7	317.25
EGY	Egypt	Eastern Mediterranean Region	North Africa & Middle East	Lower-middle income economies	1887503	26970	.	.	0.003719	0.85529	0.43524	1	7140.08	6107	3449	0	2658	1033	2011	1793	0	218	537	2549	2015085	27350	.	0.686	0.002312	0.736	0.74827	0.4009	4734.95	3484.93	877.27	1562.17	1045.48	1250.03	1354.45	456.18	85.94	650.01	2004.47
SLV	El Salvador	Region of the Americas	Central Latin America	Lower-middle income economies	125496	1800	0.00246	0.5356	0.001318	0.961	1	0.12319	168.2	162	0	141.72	20	7	76	0	74	2	3	79	124336	1820	0.00144	0.686	0.000988	0.94	0.37038	1.62	125.02	117.52	73.99	-26.98	70.51	7.5	30.25	38.48	5.8	3.9	34.14
GNQ	Equatorial Guinea	African Region	Central Sub-Saharan Africa	High-income economies	26773	440	0.0682	0.686	0.046785	0.83	0.758	0.98845	1277.28	1060	257	9.28	794	217	203	133	5	65	113	316	25064	430	.	0.686	0.027295	0.86	0.76748	0.3909	698.21	600.46	139.62	280.7	180.14	97.75	233.38	72.6	14.81	50.83	284.2
ERI	Eritrea	African Region	Eastern Sub-Saharan Africa	Low-income economies	194285	4000	.	.	0.024657	0.86289	0	1	4908.78	4236	4236	0	0	673	2203	2203	0	0	350	2553	182044	3980	0.011025	0.686	0.007563	0.7	0.52742	0.5688	1412.94	989.06	467.41	224.93	296.72	423.88	384.4	243.05	24.39	220.42	604.82
EST	Estonia	European Region	Eastern Europe	High-income economies	16234	60	.	.	0.001402	0.945	0.96434	0.99371	22.86	22	1	0.13	21	1	2	0	0	2	1	3	15934	50	.	0.686	0.001156	0.98633	1	0.7	18.49	18.24	0	5.47	12.77	0.25	3.9	0	1.05	0.13	4.03
ETH	Ethiopia	African Region	Eastern Sub-Saharan Africa	Low-income economies	2616032	82370	0.012	0.5224	0.006269	0.339	0.33655	0.91962	17019	5769	3828	156.08	1786	11250	2218	1990	81	147	5850	8068	3090390	81940	0.026734	0.686	0.01834	0.28	0.01642	18.2681	58479.6	16374.3	16105.4	-4643.39	4912.28	42105.3	6364.03	8374.8	403.79	21894.8	28258.8
FJI	Fiji	Western Pacific Region	Oceania	Upper-middle income economies	18201	220	0.00916	0.686	0.006282	0.8675	1	0.98266	116	101	0	1.75	99	15	9	0	1	8	8	17	17677	230	0.05147	0.686	0.035308	1	1	0.6	633.89	633.89	0	253.55	380.33	0	163.11	0	31.26	0	163.11
FIN	Finland	European Region	Western Europe	High-income economies	61315	120	.	.	0.001742	0.99333	0.98089	0.77778	107.08	106	2	23.18	81	1	20	1	12	7	0	20	59010	120	.	0.686	0.002463	1	0.97503	0.7179	145.71	145.71	3.64	40.07	102	0	31.11	1.89	8.38	0	31.11
FRA	France	European Region	Western Europe	High-income economies	791865	2890	.	.	0.001742	1	0.98089	0.77778	1385.68	1386	26	302.04	1057	0	258	14	157	87	0	258	751738	2970	.	0.686	0.002463	0.99	0.97503	0.7179	1860.45	1841.85	45.99	506.57	1289.29	18.6	393.3	23.91	105.98	9.67	402.98
GAB	Gabon	African Region	Central Sub-Saharan Africa	Upper-middle income economies	42312	700	0.02176	1	0.021757	0.83	0.61392	1	938.85	779	301	0	478	160	195	156	0	39	83	279	39545	700	0.024014	0.686	0.016473	0.94	1	0.3	665.28	625.36	0	437.75	187.61	39.92	243.05	0	15.42	20.76	263.81
GMB	Gambia	African Region	Western Sub-Saharan Africa	Low-income economies	67885	1650	.	.	0.014813	0.969	0.46172	0.99102	1034.92	1003	540	4.16	459	32	321	281	2	38	17	337	61096	1630	.	0.686	0.014151	0.98	0.54417	0.5513	892.23	874.38	398.57	213.5	262.31	17.84	339.83	207.25	21.56	9.28	349.12
GEO	Georgia	European Region	Central Asia	Lower-middle income economies	49777	880	0.00073	0.5224	0.00038	0.976	0.86124	0.9645	19.29	19	3	0.58	16	0	2	1	0	1	0	3	52174	900	0.001188	0.686	0.000815	0.94	0.87982	0.7956	43.39	40.78	4.9	7.33	28.55	2.6	8.71	2.55	2.35	1.35	10.06
DEU	Germany	European Region	Western Europe	High-income economies	704803	1610	0.0023	1	0.002297	0.99333	0.94933	0.33333	1623.43	1613	82	1020.6	510	11	615	42	531	42	6	621	665902	1630	.	0.686	0.002463	0.9955	0.97059	0.7212	1645.06	1637.66	48.17	443.13	1146.36	7.4	349.71	25.05	94.23	3.85	353.55
GHA	Ghana	African Region	Western Sub-Saharan Africa	Lower-middle income economies	781737	17200	0.01453	0.5356	0.007782	0.83736	0.41482	0.91921	6243.96	5228	3060	175.22	1994	1015	1846	1591	91	164	528	2374	756515	17150	0.05973	0.686	0.040975	0.867	0.54417	0.5513	31841.3	27606.4	12583.7	6740.75	8281.91	4234.89	10729.5	6543.53	680.77	2202.14	12931.6
GRC	Greece	European Region	Western Europe	High-income economies	116487	320	.	.	0.001742	0.99333	0.98089	0.77778	203.62	202	4	44.09	154	1	38	2	23	13	1	38	106690	310	.	0.686	0.002463	0.9955	0.97503	0.7179	263.71	262.53	6.55	72.2	183.77	1.19	56.07	3.41	15.11	0.62	56.68
GRD	Grenada	Region of the Americas	Caribbean	Upper-middle income economies	2037	20	0.03708	0.686	0.02544	1	1	0.96552	52.43	52	0	1.81	51	0	5	0	1	4	0	5	2012	20	.	0.686	0.011832	1	0.88586	0.6773	24.09	24.09	2.75	6.89	14.45	0	6.2	1.43	1.19	0	6.2
GTM	Guatemala	Region of the Americas	Central Latin America	Lower-middle income economies	480018	4540	0.00406	1	0.004059	0.93	0.20796	1	1970.61	1833	1452	0	381	138	786	755	0	31	72	858	452662	4530	0.008429	0.686	0.005783	0.84	0.00843	71.1788	2649.01	2225.17	2206.41	-1316.34	1335.1	423.84	572.58	1147.33	109.75	220.4	792.98
GIN	Guinea	African Region	Western Sub-Saharan Africa	Low-income economies	398689	9660	0.01515	0.686	0.010395	0.83736	0.46172	0.99102	4265.01	3571	1922	14.8	1634	694	1142	1000	8	134	361	1502	392171	9580	0.014642	0.686	0.010045	0.884	0.30772	0.9749	4054.72	3584.37	2481.38	27.68	1075.31	470.35	1393.11	1290.32	88.39	244.58	1637.68
GNB	Guinea-Bissau	African Region	Western Sub-Saharan Africa	Low-income economies	59436	2010	0.01114	0.686	0.00764	0.93	0.46172	1	472.54	439	237	0	203	33	140	123	0	17	17	157	64983	1980	0.048408	0.686	0.033208	0.78	0.00371	80.8934	2236.83	1744.73	1738.26	-516.95	523.42	492.1	678.12	903.9	43.03	255.89	934
GUY	Guyana	Region of the Americas	Caribbean	Lower-middle income economies	13329	230	0.00397	1	0.00397	0.857	0.84952	1	54.01	46	7	0	39	8	7	4	0	3	4	11	13622	230	0.006634	0.686	0.004551	0.81	1	0.6	63.25	51.23	0	20.49	30.74	12.02	13.19	0	2.53	6.25	19.43
HTI	Haiti	Region of the Americas	Caribbean	Low-income economies	265881	4300	0.03903	0.686	0.026776	0.972	1.15752	0.84292	7257.26	7054	-1111	1282.57	6883	203	655	-578	667	566	106	761	273184	4320	0.049702	0.686	0.034095	0.845	0.74137	0.8093	9491.06	8019.94	2074.23	1133.75	4811.97	1471.11	2063.69	1078.6	395.54	764.98	2828.67
HND	Honduras	Region of the Americas	Central Latin America	Lower-middle income economies	205511	3600	0.00122	0.686	0.000838	0.961	0.40723	1	175.77	169	100	0	69	7	58	52	0	6	4	61	201543	3600	0.012482	0.686	0.008563	0.839	0.39542	1.5174	1762.75	1478.95	894.14	-302.56	887.37	283.8	380.56	464.95	72.94	147.58	528.14
HUN	Hungary	European Region	Central Europe	Upper-middle income economies	100093	370	.	.	0.000159	0.981	1	1	15.99	16	0	0	16	0	1	0	0	1	0	1	98598	310	.	0.686	0.005858	0.97038	1	0.7	579.76	562.58	0	168.77	393.81	17.18	120.13	0	32.37	8.93	129.06
ISL	Iceland	European Region	Western Europe	High-income economies	4827	10	.	.	0.001742	0.99333	0.98089	0.77778	8.43	8	0	1.83	6	0	2	0	1	1	0	2	4623	10	.	0.686	0.002463	0.9955	0.97503	0.7179	11.42	11.37	0.28	3.13	7.96	0.05	2.43	0.15	0.65	0.03	2.45
IND	India	South East Asian Region	South Asia	Lower-middle income economies	27016335	605230	0.00414	0.5224	0.002163	0.61625	0.69194	0.89029	60012.3	36983	11393	2807.43	22782	23030	9257	5924	1460	1873	11975	21232	26912842	613190	0.022622	0.686	0.015519	0.751	0.52424	0.763	429067	322229	153304	40033.2	128892	106838	111130	79718.3	10594.9	55555.6	166686
IDN	Indonesia	South East Asian Region	South East Asia	Lower-middle income economies	4289805	62290	0.01171	1	0.011712	0.87875	0.00055	0.89816	51119.6	44921	44897	2.51	22	6198	23349	23346	1	2	3223	26572	4219718	63830	0.058252	0.686	0.039961	0.933	0.5121	0.7811	171686	160183	78153.5	17956.2	64073.1	11502.9	55243.8	40639.8	5266.81	5981.53	61225.4
IRN	Iran (Islamic Republic of)	Eastern Mediterranean Region	North Africa & Middle East	Upper-middle income economies	1238231	18380	0.00038	0.5224	0.000199	0.85529	0	1	250.28	214	214	0	0	36	111	111	0	0	19	130	1387666	17470	.	0.686	0.002312	0.98	0.74827	0.4009	3256.89	3191.75	803.47	1430.75	957.53	65.14	1240.51	417.81	78.71	33.87	1274.38
IRQ	Iraq	Eastern Mediterranean Region	North Africa & Middle East	Upper-middle income economies	1162703	8240	0	0.686	0	0.85529	0.27254	1	0	0	0	0	0	0	0	0	0	0	0	0	944060	8220	0	0.686	0	0.838	0.74827	0.4009	0	0	0	0	0	0	0	0	0	0	0
IRL	Ireland	European Region	Western Europe	High-income economies	72157	230	.	.	0.001742	0.998	0.98089	0.77778	126.2	126	2	27.45	96	0	23	1	14	8	0	24	69101	230	.	0.686	0.002463	0.9955	0.97503	0.7179	170.89	170.12	4.25	46.79	119.08	0.77	36.33	2.21	9.79	0.4	36.73
IRS	Israel	European Region	Western Europe	High-income economies	157560	530	.	.	0.001742	0.99333	0.98089	0.77778	275.62	274	5	59.68	209	2	51	3	31	17	1	52	139892	480	.	0.686	0.002463	0.9955	0.97503	0.7179	346	344.44	8.6	94.73	241.11	1.56	73.55	4.47	19.82	0.81	74.36
ITA	Italy	European Region	Western Europe	High-income economies	553914	1470	.	.	0.001742	0.982	0.98089	0.77778	968.13	951	18	207.23	725	17	177	9	108	60	9	186	545900	1480	.	0.686	0.002463	0.9955	0.97503	0.7179	1349.03	1342.96	33.53	369.36	940.07	6.07	286.78	17.44	77.27	3.16	289.93
JAM	Jamaica	Region of the Americas	Caribbean	Upper-middle income economies	49782	660	0.02078	1	0.020777	0.987	0.87055	0.89297	1050.79	1037	134	96.64	806	14	186	70	50	66	7	193	52400	660	0.016142	0.686	0.011073	0.91	0.77778	0.7714	589.01	536	119.11	95.29	321.6	53.01	137.93	61.94	26.44	27.57	165.49
JPN	Japan	Western Pacific Region	High Income Asia	High-income economies	1068161	2670	.	.	0.004419	1	1	0.77778	4734.21	4734	0	1052.05	3682	0	850	0	547	303	0	850	1033890	2750	.	0.686	0.001656	1	1	0.6	1717.6	1717.6	0	687.04	1030.56	0	441.97	0	84.71	0	441.97
JOR	Jordan	Eastern Mediterranean Region	North Africa & Middle East	Upper-middle income economies	153920	2040	0	0.686	0	0.85529	0	1	0	0	0	0	0	0	0	0	0	0	0	0	156913	2010	0	0.686	0	0.988	0.00791	37.944	0	0	0	0	0	0	0	0	0	0	0
KAZ	Kazakhstan	European Region	Central Asia	Upper-middle income economies	343722	1580	.	.	0.002614	0.98567	0.84592	0.9645	903.32	890	137	26.74	726	13	145	71	14	60	7	152	304266	1590	0.022272	0.686	0.015278	0.98	1	0.7	4677.85	4584.29	0	1375.29	3209	93.56	978.93	0	263.78	48.65	1027.58
KEN	Kenya	African Region	Eastern Sub-Saharan Africa	Low-income economies	1588298	34130	0.01338	0.5224	0.006992	0.915	0.71756	0.91962	11391.3	10423	2944	601.2	6878	968	2409	1531	313	565	503	2912	1506302	33660	0.018821	0.686	0.012911	0.92	0.52742	0.5688	19969.2	18371.7	8682.1	4178.09	5511.51	1597.54	7140.35	4514.69	453.05	830.72	7971.06
KIR	Kiribati	Western Pacific Region	Oceania	Lower-middle income economies	2055.36	30	0.05608	0.686	0.038473	0.8675	1	0.97632	80.46	70	0	1.65	68	11	7	0	1	6	6	12	2289.89	30	.	0.686	0.027829	1	1	0.6	64.73	64.73	0	25.89	38.84	0	16.65	0	3.19	0	16.66
KWT	Kuwait	Eastern Mediterranean Region	North Africa & Middle East	High-income economies	50464	260	.	.	0.003719	0.85529	0.43524	1	188.84	162	91	0	70	27	53	47	0	6	14	67	51629	250	.	0.686	0.002312	0.95	0.74827	0.4009	120.06	114.06	28.71	51.13	34.22	6	44.33	14.93	2.81	3.12	47.45
KGZ	Kyrgyzstan	European Region	Central Asia	Low-income economies	131885	1260	0.00065	1	0.000647	0.98567	0.88767	1	86.29	85	10	0	75	1	11	5	0	6	1	12	120261	1230	0.000243	0.686	0.000166	0.966	1	0.7	20.25	19.56	0	5.87	13.7	0.69	4.18	0	1.13	0.36	4.54
LAO	Lao People's Democratic Republic	Western Pacific Region	South East Asia	Lower-middle income economies	139845	2450	0.00763	0.686	0.005237	0.71	0.58564	0.89816	747.71	531	220	31.66	279	217	153	114	16	23	113	267	169802	3010	0	0.686	0	0.35	0.5121	1.1717	0	0	0	0	0	0	0	0	0	0	0
LVA	Latvia	European Region	Eastern Europe	High-income economies	24482	100	.	.	0.001402	0.973	0.96434	0.99371	34.49	34	1	0.2	32	1	4	1	0	3	0	4	23129	100	.	0.686	0.001156	0.98633	1	0.7	26.88	26.51	0	7.95	18.56	0.37	5.67	0	1.53	0.19	5.85
LBN	Lebanon	Eastern Mediterranean Region	North Africa & Middle East	Upper-middle income economies	64305	570	.	.	0.003719	0.85529	0.43524	1	241.7	207	117	0	90	35	68	61	0	7	18	86	65937	580	.	0.686	0.002312	0.96	0.74827	0.4009	154.06	147.9	37.23	66.3	44.37	6.16	57.49	19.36	3.65	3.2	60.69
LSO	Lesotho	African Region	Southern Sub-Saharan Africa	Lower-middle income economies	60450	1530	0.0285	0.5356	0.015267	0.918	0.69959	0.51904	950.89	873	262	293.72	317	78	315	136	153	26	41	356	59347	1570	0.014107	0.686	0.009677	0.9	0.55714	0.5385	592.54	533.29	236.17	137.13	159.99	59.25	207.27	122.81	13.15	30.81	238.08
LBR	Liberia	African Region	Western Sub-Saharan Africa	Low-income economies	159208	4110	0.1029	0.686	0.070589	0.83736	0.1085	1	11586.4	9702	8649	0	1053	1884	4585	4498	0	87	980	5564	145435	4100	.	0.686	0.014151	0.793	0.54417	0.5513	2127.62	1687.2	769.07	411.97	506.16	440.42	655.75	399.92	41.61	229.02	884.77
LBY	Libyan Arab Jamahiriya	Eastern Mediterranean Region	North Africa & Middle East	Upper-middle income economies	141975	1470	.	.	0.003719	0.85529	0.43524	1	534.57	457	258	0	199	77	150	134	0	16	40	191	146762	1310	.	0.686	0.002312	0.931	0.74827	0.4009	342.96	319.3	80.38	143.13	95.79	23.66	124.1	41.8	7.87	12.31	136.4
LTU	Lithuania	European Region	Eastern Europe	High-income economies	35533	130	0.00081	0.686	0.000553	0.959	0.96434	0.99371	19.75	19	1	0.11	18	1	1	0	0	1	0	2	31416	130	.	0.686	0.001156	0.98633	1	0.7	36.5	36	0	10.8	25.2	0.5	7.69	0	2.07	0.26	7.95
LUX	Luxembourg	European Region	Western Europe	High-income economies	6084	20	.	.	0.001742	0.99333	0.98089	0.77778	10.64	11	0	2.3	8	0	2	0	1	1	0	2	5452	20	.	0.686	0.002463	0.9955	0.97503	0.7179	13.49	13.43	0.34	3.69	9.4	0.06	2.86	0.17	0.77	0.03	2.9
MDG	Madagascar	African Region	Eastern Sub-Saharan Africa	Low-income economies	762357	14590	0.05941	0.686	0.040758	0.863	0.3773	0.64579	31785.6	27431	17081	3666.06	6684	4355	11337	8882	1906	549	2264	13602	687234	14600	0.091229	0.686	0.062583	0.8	0.11985	2.5032	44105.7	35284.6	31055.9	-6356.67	10585.4	8821.15	13713.7	16149.1	870.12	4587	18300.7
MWI	Malawi	African Region	Eastern Sub-Saharan Africa	Low-income economies	709587	14740	0.02149	1	0.021489	0.947	0.22958	1	15628.1	14800	11402	0	3398	828	6208	5929	0	279	431	6639	598650	14800	0.011175	0.686	0.007666	0.92	0.52742	0.5688	4725.55	4347.51	2054.55	988.71	1304.25	378.04	1689.7	1068.36	107.21	196.58	1886.28
MYS	Malaysia	Western Pacific Region	South East Asia	Upper-middle income economies	581991	3290	0.0014	0.686	0.00096	0.834	0.99518	1	562.33	469	2	0	467	93	39	1	0	38	49	88	550633	3230	0.00077	0.686	0.000528	0.79	0.93953	0.6386	292.73	231.26	13.98	78.52	138.75	61.47	59.51	7.27	11.41	31.97	91.47
MDV	Maldives	South East Asian Region	South East Asia	Upper-middle income economies	5350	80	0	1	0	0.992	0.37411	0.89816	0	0	0	0	0	0	0	0	0	0	0	0	5725	80	.	0.686	0.006523	0.81	0.5121	0.7811	37.97	30.75	15.01	3.45	12.3	7.21	10.6	7.8	1.01	3.75	14.36
MLI	Mali	African Region	Western Sub-Saharan Africa	Low-income economies	740960	13090	0.02416	0.686	0.016573	0.83736	0.46172	0.99102	12540.5	10501	5652	43.52	4805	2040	3357	2939	23	395	1061	4417	542350	12910	0.040144	0.686	0.027539	0.704	0.04826	6.2158	15362.4	10815.1	10293.2	-2722.56	3244.54	4547.28	4203.41	5352.44	266.7	2364.58	6568
MLT	Malta	European Region	Western Europe	High-income economies	3816	10	0.00478	1	0.004783	0.99333	1	1	18.31	18	0	0	18	0	1	0	0	1	0	2	3680	10	.	0.686	0.002463	0.9955	0.97503	0.7179	9.09	9.05	0.23	2.49	6.34	0.04	1.93	0.12	0.52	0.02	1.95
MHL	Marshall Islands	Western Pacific Region	Oceania	Upper-middle income economies	1115.51	20	0.04731	0.686	0.032454	0.8675	1	1	36.98	32	0	0	32	5	3	0	0	3	3	5	1955.67	20	.	0.686	0.027829	0.812	1	0.6	55.09	44.73	0	17.89	26.84	10.36	11.51	0	2.21	5.39	16.9
MRT	Mauritania	African Region	Western Sub-Saharan Africa	Lower-middle income economies	119176	3070	.	.	0.014813	0.83736	0.0487	0.99102	1819.93	1524	1450	0.67	74	296	760	754	0	6	154	914	107962	2950	.	0.686	0.014151	0.723	0.54417	0.5513	1577.83	1140.77	519.99	278.55	342.23	437.06	443.37	270.4	28.13	227.27	670.64
MUS	Mauritius	African Region	South East Asia	Upper-middle income economies	16377	160	0.00597	1	0.005973	0.87875	1	1	98.96	87	0	0	87	12	7	0	0	7	6	13	18092	180	.	0.686	0.006523	0.79436	0.5121	0.5858	119.42	94.86	46.28	20.12	28.46	24.56	36.87	24.07	2.34	12.77	49.64
MEX	Mexico	Region of the Americas	Central Latin America	Upper-middle income economies	2172088	11940	0.00195	1	0.001951	0.958	0.71158	0.82352	4265.6	4086	1179	513.17	2395	179	1077	613	267	197	93	1170	2048640	11390	.	0.686	0.004789	0.94	0.45766	1.311	9875.45	9282.93	5034.53	-1321.36	5569.76	592.53	2388.67	2617.95	457.83	308.11	2696.8
FSM	Micronesia Federated States Of	Western Pacific Region	Oceania	Lower-middle income economies	2725	40	0.0211	0.686	0.014474	0.8675	1	1	40.14	35	0	0	35	5	3	0	0	3	3	6	2788	40	.	0.686	0.027829	0.9058	1	0.6	78.92	71.49	0	28.6	42.89	7.43	18.4	0	3.53	3.87	22.26
MDA	Moldova	European Region	Eastern Europe	Lower-middle income economies	42872	420	0.00348	1	0.003482	0.959	1	0.98742	151.05	145	0	1.82	143	6	13	0	1	12	3	16	44931	350	0.002735	0.686	0.001876	0.98	1	0.7	85.1	83.4	0	25.02	58.38	1.7	17.81	0	4.8	0.89	18.69
MCO	Monaco	European Region	Western Europe	High-income economies	442.41	0	.	.	0.001742	0.99333	0.98089	0.77778	0.77	1	0	0.17	1	0	0	0	0	0	0	0	211.94	0	.	0.686	0.002463	0.9955	0.97503	0.7179	0.52	0.52	0.01	0.14	0.36	0	0.11	0.01	0.03	0	0.11
MNG	Mongolia	Western Pacific Region	Central Asia	Lower-middle income economies	65450	580	0.02062	0.686	0.014144	0.99	0.97072	0.89349	935.56	926	27	95.77	803	9	130	14	50	66	5	135	49638	610	0.018876	0.686	0.012949	0.99	0.80237	0.7478	652.24	645.72	127.61	130.68	387.43	6.52	166.16	66.36	31.85	3.39	169.55
MNE	Montenegro	European Region	Central Europe	Upper-middle income economies	7598	20	.	.	0.000159	0.981	1	1	1.21	1	0	0	1	0	0	0	0	0	0	0	7583	20	.	0.686	0.005858	0.974	0.6507	1.0758	44.56	43.4	15.16	-2.14	30.38	1.16	9.27	7.88	2.5	0.6	9.87
MAR	Morocco	Eastern Mediterranean Region	North Africa & Middle East	Lower-middle income economies	616426	12960	0.00871	1	0.008706	0.771	0.43524	1	5501.93	4242	2396	0	1846	1260	1398	1246	0	152	655	2053	646451	12960	0.0109	0.686	0.007477	0.68	0.74827	0.4009	4950.07	3366.05	847.35	1508.88	1009.81	1584.02	1308.25	440.62	83.01	823.69	2131.94
MOZ	Mozambique	African Region	Eastern Sub-Saharan Africa	Low-income economies	896325	25660	0.0644	0.686	0.044179	0.906	0.36848	0.87192	40959.2	37109	23435	1751.31	11922	3850	14077	12186	911	980	2002	16079	876499	25800	0.078785	0.686	0.054047	0.89	0.63573	0.4719	49045.1	43650.2	15900.4	14654.8	13095	5394.97	16965.1	8268.2	1076.41	2805.38	19770.5
MMR	Myanmar	South East Asian Region	South East Asia	Low-income economies	817829	20700	0.00553	0.686	0.003794	0.831	0.11761	0.85803	3197.1	2657	2344	44.36	268	540	1264	1219	23	22	281	1545	1019702	20840	0.02042	0.686	0.014008	0.76	0.10178	3.93	14634.3	11122	9990.04	-3316.81	4448.82	3512.22	3835.77	5194.82	365.69	1826.36	5662.13
NAM	Namibia	African Region	Southern Sub-Saharan Africa	Upper-middle income economies	60126	900	0.01925	0.5356	0.01031	0.928	0.93775	0.75952	631.04	586	36	132.06	417	45	122	19	69	34	24	146	58741	900	0.02317	0.686	0.015895	0.946	0.98861	0.3035	950.84	899.49	10.25	619.4	269.85	51.35	349.6	5.33	22.18	26.7	376.3
NRU	Nauru	Western Pacific Region	Oceania	.	207.62	0	.	.	0.022462	0.8675	0.80538	0.97632	4.66	4	1	0.08	3	1	0	0	0	0	0	1	258.97	0	.	0.686	0.027829	0.941	1	0.6	7.21	6.78	0	2.71	4.07	0.43	1.74	0	0.33	0.22	1.97
NPL	Nepal	South East Asian Region	South Asia	Low-income economies	722404	17460	.	.	0.001937	0.583	0.83247	0.69515	1440.02	840	141	213.06	486	600	224	73	111	40	312	536	731733	17760	.	0.686	0.008451	0.44	0.76212	0.5249	6364.12	2800.21	666.12	1014.01	1120.09	3563.91	965.74	346.38	92.07	1853.23	2818.97
NDL	Netherlands	European Region	Western Europe	High-income economies	180685	610	.	.	0.001742	0.99333	0.98089	0.77778	316.08	314	6	68.44	240	2	59	3	36	20	1	59	185074	610	0.001036	0.686	0.000711	0.9955	1	0.7	132.06	131.47	0	39.44	92.03	0.59	28.07	0	7.56	0.31	28.38
NZL	New Zealand	Western Pacific Region	Australasia	High-income economies	64499	210	.	.	0.001742	0.971	0.98089	0.77778	112.81	110	2	23.88	84	3	20	1	12	7	2	22	58261	200	.	0.686	0.004401	0.95	0.97503	0.6154	257.46	244.59	6.11	91.73	146.75	12.87	62.94	3.18	12.06	6.69	69.63
NIC	Nicaragua	Region of the Americas	Central Latin America	Lower-middle income economies	137209	1930	0.00228	0.686	0.001565	0.961	0.70948	0.98489	218.36	210	61	2.25	147	9	45	32	1	12	4	49	139970	2060	0.00557	0.686	0.003821	0.902	0.37038	1.62	544.23	490.89	309.08	-112.72	294.54	53.33	126.32	160.72	24.21	27.73	154.05
NER	Niger	African Region	Western Sub-Saharan Africa	Low-income economies	799712	19080	0.00208	1	0.002085	0.83736	0.95518	0.99102	1714.87	1436	64	12.31	1359	279	151	33	6	112	145	297	790598	18640	.	0.686	0.014151	0.461	0.54417	0.5513	11504	5303.35	2417.41	1294.94	1591	6200.66	2061.2	1257.05	130.78	3224.34	5285.54
NGA	Nigeria	African Region	Western Sub-Saharan Africa	Lower-middle income economies	6585021	264390	.	.	0.014813	0.83736	0.46172	0.99102	102244	85615	46086	354.85	39175	16629	27369	23964	185	3220	8647	36016	6027913	263800	0.015005	0.686	0.010294	0.529	0.54417	0.5513	65308.2	34548	15747.9	8435.72	10364.4	30760.2	13427.4	8188.91	851.95	15995.3	29422.7
NIU	Niue	Western Pacific Region	Oceania	.	28.73	0	.	.	0.022462	0.8675	0.80538	0.97632	0.65	1	0	0.01	0	0	0	0	0	0	0	0	40	0	.	0.686	0.027829	1	1	0.6	1.11	1.11	0	0.45	0.67	0	0.28	0	0.05	0	0.29
NOR	Norway	European Region	Western Europe	High-income economies	61046	130	.	.	0.001742	0.99333	0.98089	0.77778	106.63	106	2	23.09	81	1	20	1	12	7	0	20	58069	130	.	0.686	0.002463	0.9955	0.97503	0.7179	143.42	142.77	3.56	39.27	99.94	0.65	30.49	1.85	8.22	0.34	30.82
OMN	Oman	Eastern Mediterranean Region	North Africa & Middle East	High-income economies	49325	410	0.0002	1	0.000196	0.994	0.90368	1	9.78	10	1	0	9	0	1	0	0	1	0	1	61369	400	0.000388	0.686	0.000266	1	0.98516	0.3045	16.48	16.48	0.24	11.29	4.94	0	6.41	0.13	0.41	0	6.4
PAK	Pakistan	Eastern Mediterranean Region	South Asia	Lower-middle income economies	4778735	264550	.	.	0.001937	0.64	0.83247	0.69515	9872.25	6318	1058	1603.46	3656	3554	1685	550	834	301	1848	3533	5336931	257730	.	0.686	0.008451	0.61	0.76212	0.3936	47717.1	29107.5	6924.11	13451.1	8732.24	18609.7	11312.9	3600.54	717.79	9677.04	20989.9
PLW	Palau	Western Pacific Region	Oceania	Upper-middle income economies	415.6	10	0.01567	0.686	0.010752	0.903	1	1	4.6	4	0	0	4	0	0	0	0	0	0	1	225.07	10	.	0.686	0.027829	0.9058	1	0.6	6.6	5.98	0	2.39	3.59	0.62	1.53	0	0.29	0.32	1.86
PAN	Panama	Region of the Americas	Central Latin America	Upper-middle income economies	69662	730	.	.	0.003554	0.959	0.71158	0.82352	250.69	240	69	30.19	141	10	64	36	16	12	5	69	70143	730	.	0.686	0.004789	0.72	0.37038	1.62	340.08	244.86	154.17	-56.22	146.91	95.22	63.01	80.17	12.08	49.52	112.52
PNG	Papua New Guinea	Western Pacific Region	Oceania	Lower-middle income economies	209788	3140	0.067	0.5356	0.035883	0.647	0.08912	0.97632	7662.95	4958	4516	10.46	431	2705	2388	2348	5	35	1407	3796	206904	3170	0.023584	0.686	0.016179	0.79	1	0.6	3408.99	2693.11	0	1077.24	1615.86	715.89	692.99	0	132.82	372.26	1065.25
PRY	Paraguay	Region of the Americas	Tropical Latin America	Lower-middle income economies	158834	3050	0.02111	1	0.021106	0.973	0.60499	0.63988	3429.52	3337	1318	727	1292	93	1169	685	378	106	48	1218	153686	3060	0.046482	0.686	0.031886	0.961	0.71805	0.8356	5017.59	4821.9	1359.55	569.21	2893.14	195.69	1240.78	706.97	237.82	101.76	1342.53
PER	Peru	Region of the Americas	Andean Latin America	Upper-middle income economies	587218	6060	0.00468	1	0.004682	0.954	0.78505	0.72821	2783.31	2655	571	566.54	1518	128	717	297	295	125	67	783	608951	6390	0.005424	0.686	0.003721	0.91	0.71045	0.8445	2294.37	2087.88	604.55	230.61	1252.73	206.49	537.25	314.36	102.97	107.38	644.63
PHL	Philippines	Western Pacific Region	South East Asia	Lower-middle income economies	2373167	36460	0.00112	0.686	0.000767	0.87875	0.58564	0.43333	1853.56	1629	675	540.54	413	225	666	351	281	34	117	783	2235801	36370	.	0.686	0.006523	0.911	0.5121	1.1717	14868	13544.7	6608.5	-1190.61	8126.83	1323.25	3485.33	3436.42	668.03	688.09	4173.42
POL	Poland	European Region	Central Europe	High-income economies	414857	1420	5e-05	0.686	3.6e-05	0.981	1	1	15.04	15	0	0	15	0	1	0	0	1	0	1	372234	1230	.	0.686	0.005858	0.97038	0.6507	1.0758	2189.16	2124.3	742.02	-104.73	1487.01	64.85	453.62	385.85	122.23	33.72	487.35
PRT	Portugal	European Region	Western Europe	High-income economies	94435	300	.	.	0.001742	0.99333	0.98089	0.77778	165.16	164	3	35.76	125	1	31	2	19	10	1	31	104633	270	.	0.686	0.002463	0.9955	0.97503	0.7179	258.53	257.37	6.43	70.78	180.16	1.16	54.96	3.34	14.81	0.6	55.56
QAT	Qatar	Eastern Mediterranean Region	North Africa & Middle East	High-income economies	21644	130	.	.	0.003719	0.91	0.43524	1	81.08	74	42	0	32	7	25	22	0	3	4	28	14979	130	.	0.686	0.002312	0.84317	0.74827	0.4009	34.99	29.51	7.43	13.23	8.85	5.49	11.47	3.86	0.73	2.85	14.32
KOR	Republic of Korea	Western Pacific Region	High Income Asia	High-income economies	480209	1560	.	.	0.004419	1	1	0.77778	2130.25	2130	0	473.39	1657	0	382	0	246	136	0	382	451665	1600	0.001123	1	0.001123	1	1	0.6	509.22	509.22	0	203.69	305.53	0	131.03	0	25.11	0	131.03
ROU	Romania	European Region	Central Europe	Upper-middle income economies	220115	890	.	.	0.000159	0.981	1	1	35.18	35	0	0	35	1	3	0	0	3	0	3	213605	940	0.016165	0.686	0.011089	0.94	0.3014	2.3225	2381.19	2238.32	1563.7	-892.2	1566.82	142.87	477.96	813.12	128.79	74.29	552.26
RUS	Russian Federation	European Region	Eastern Europe	High-income economies	1689140	15040	.	.	0.001402	0.959	0.96434	0.99371	2393.4	2295	82	13.92	2199	98	231	43	7	181	51	282	1545359	15070	.	0.686	0.001156	0.98633	1	0.7	1807.62	1782.92	0	534.87	1248.04	24.7	380.72	0	102.59	12.85	393.57
RWA	Rwanda	African Region	Eastern Sub-Saharan Africa	Low-income economies	459709	9620	0.02652	0.686	0.018196	0.98	0.72347	0.91962	8574.88	8403	2324	488.69	5591	171	1922	1208	254	460	89	2011	403007	9350	0.015707	0.686	0.010775	0.96	0.74415	0.4031	4463.31	4284.78	1096.25	1903.1	1285.43	178.53	1665.32	570.05	105.66	92.84	1758.16
KNA	Saint Kitts and Nevis	Region of the Americas	Caribbean	High-income economies	944.91	10	.	.	0.011052	0.972	0.84511	0.89297	10.58	10	2	0.93	8	0	2	1	0	1	0	2	707.92	10	.	0.686	0.011832	1	0.88586	0.6773	8.52	8.52	0.97	2.44	5.11	0	2.2	0.51	0.42	0	2.19
LCA	Saint Lucia	Region of the Americas	Caribbean	Upper-middle income economies	3031	50	0.02283	0.686	0.015662	0.972	0.44595	0.33333	48.41	47	26	13.99	7	1	22	14	7	1	1	22	3035	50	.	0.686	0.011832	0.989	0.88586	0.6773	36.62	36.22	4.13	10.35	21.73	0.4	9.32	2.15	1.79	0.21	9.53
VCT	Saint Vincent and the Grenadines	Region of the Americas	Caribbean	Upper-middle income economies	1806	20	0.00646	0.686	0.00443	0.972	0.84511	0.89297	8.11	8	1	0.71	6	0	1	1	0	0	0	2	1917	20	.	0.686	0.011832	0.995	0.88586	0.6773	22.97	22.85	2.61	6.53	13.71	0.11	5.89	1.36	1.13	0.06	5.94
WSM	Samoa	Western Pacific Region	Oceania	Lower-middle income economies	4408	40	0.0003	0.686	0.000203	0.93	0.88684	1	0.9	1	0	0	1	0	0	0	0	0	0	0	4212	40	.	0.686	0.027829	0.9058	1	0.6	118.55	107.38	0	42.95	64.43	11.17	27.64	0	5.3	5.81	33.44
SMR	San Marino	European Region	Western Europe	High-income economies	291.05	0	.	.	0.001742	0.99333	0.98089	0.77778	0.51	1	0	0.11	0	0	0	0	0	0	0	0	286.99	0	.	0.686	0.002463	0.9955	0.97503	0.7179	0.71	0.7	0.02	0.19	0.49	0	0.15	0.01	0.04	0	0.15
STP	Sao Tome and Principe	African Region	Western Sub-Saharan Africa	Lower-middle income economies	5201	110	0.01614	1	0.016138	0.975	0.54712	1	86.07	84	38	0	46	2	24	20	0	4	1	25	5146	120	0.008544	0.686	0.005861	0.98	0.98448	0.3047	31.01	30.39	0.47	20.8	9.12	0.62	11.82	0.25	0.75	0.32	12.13
SAU	Saudi Arabia	Eastern Mediterranean Region	North Africa & Middle East	High-income economies	614281	4550	.	.	0.003719	0.98	0.43524	1	2304.85	2259	1276	0	983	46	744	663	0	81	24	768	590623	4540	0.000567	0.686	0.000389	0.9	1	0.3	231.96	208.76	0	146.13	62.63	23.2	81.14	0	5.15	12.06	93.2
SEN	Senegal	African Region	Western Sub-Saharan Africa	Lower-middle income economies	475941	16660	0.02462	0.686	0.016891	0.933	0.46172	0.99102	8376.64	7815	4207	32.39	3576	561	2499	2188	17	294	292	2790	470224	16550	.	0.686	0.014151	0.87	0.54417	0.5513	6935.01	6033.46	2750.21	1473.21	1810.04	901.55	2344.97	1430.11	148.79	468.81	2813.77
SRB	Serbia	European Region	Central Europe	Upper-middle income economies	108410	570	.	.	0.000159	0.989	1	1	17.35	17	0	0	17	0	1	0	0	1	0	2	114517	580	.	0.686	0.005858	0.98	0.6507	1.0758	674.91	661.41	231.03	-32.61	462.99	13.5	141.24	120.14	38.06	7.02	148.26
SYC	Seychelles	African Region	South East Asia	Upper-middle income economies	1086.04	10	0	0.5356	0	0.87875	1	1	0	0	0	0	0	0	0	0	0	0	0	0	1367.25	20	0.000584	0.686	0.0004	0.79436	1	0.3	0.56	0.44	0	0.31	0.13	0.11	0.17	0	0.01	0.06	0.23
SLE	Sierra Leone	African Region	Western Sub-Saharan Africa	Low-income economies	226887	7030	0.014	0.686	0.009604	0.911	0	0.99102	2260.04	2059	2059	0	0	201	1071	1071	0	0	105	1175	223173	6940	0.00361	0.686	0.002477	0.87	0.54417	0.5513	573.32	498.79	227.36	121.79	149.64	74.53	193.86	118.23	12.3	38.76	232.62
SGP	Singapore	Western Pacific Region	High Income Asia	High-income economies	48522	70	.	.	0.004419	1	1	0.77778	214.78	215	0	47.73	167	0	39	0	25	14	0	39	37185	80	.	0.686	0.001656	1	1	0.6	61.74	61.74	0	24.7	37.04	0	15.88	0	3.04	0	15.89
SVK	Slovakia	European Region	Central Europe	High-income economies	58388	210	0.00012	1	0.000117	0.981	1	1	6.84	7	0	0	7	0	1	0	0	1	0	1	54951	200	.	0.686	0.005858	0.97038	0.6507	1.0758	323.3	313.73	109.58	-15.47	219.61	9.58	66.99	56.98	18.05	4.98	71.97
SVN	Slovenia	European Region	Central Europe	High-income economies	20339	70	.	.	0.000159	0.981	1	1	3.25	3	0	0	3	0	0	0	0	0	0	0	19473	70	.	0.686	0.005858	0.98	0.6507	1.0758	114.56	112.27	39.22	-5.54	78.59	2.29	23.97	20.39	6.46	1.19	25.17
SLB	Solomon Islands	Western Pacific Region	Oceania	Lower-middle income economies	17414	250	0.06192	0.686	0.042475	0.8675	0.80843	0.87527	752.41	653	125	65.82	462	100	137	65	34	38	52	189	15560	250	.	0.686	0.027829	0.739	1	0.6	441.37	326.17	0	130.47	195.7	115.2	83.93	0	16.09	59.9	143.83
SOM	Somalia	Eastern Mediterranean Region	Eastern Sub-Saharan Africa	Low-income economies	424594	12450	0.08746	0.5356	0.046843	0.86289	0.08537	0.91962	20589	17766	16249	121.92	1395	2823	8628	8450	63	115	1468	10096	395343	12250	.	0.686	0.021775	0.22	0.52742	0.5688	8928.52	1964.28	928.28	446.72	589.28	6964.25	763.43	482.7	48.44	3621.41	4384.84
ZAF	South Africa	African Region	Southern Sub-Saharan Africa	Upper-middle income economies	1045691	22560	0.016	0.5224	0.008356	0.928	0.74527	0.75952	8964.3	8319	2119	1490.93	4709	645	2264	1102	775	387	336	2600	1091347	22910	.	0.686	0.019365	0.92	0.55714	0.5385	21666.1	19932.8	8827.5	5125.47	5979.84	1733.29	7747.09	4590.3	491.54	901.31	8648.4
SSD	South-Sudan	Eastern Mediterranean Region	Eastern Sub-Saharan Africa	Low-income economies	430390	9454.12	0.08286	0.5224	0.043288	0.86289	0.03346	0.91962	19122	16500	15948	44.38	508	2622	8358	8293	23	42	1363	9721	0	0	.	0.686	0.021775	0.76313	0.52742	0.5688	0	0	0	0	0	0	0	0	0	0	0
ESP	Spain	European Region	Western Europe	High-income economies	497634	1620	.	.	0.001742	0.99333	0.98089	0.77778	870.39	865	17	188.46	660	6	161	9	98	54	3	164	491277	1520	0.005612	1	0.005612	0.9955	0.97503	0.7179	2767.12	2754.67	68.78	757.62	1928.27	12.45	588.23	35.77	158.5	6.48	594.71
LKA	Sri Lanka	South East Asian Region	South East Asia	Lower-middle income economies	367154	6400	0.00091	1	0.00091	0.87875	0.96041	0.97778	341.28	300	12	6.4	282	41	32	6	3	23	22	54	365481	6540	0.000349	0.686	0.000239	0.994	0.45943	0.8706	89.3	88.76	47.98	5.27	35.51	0.54	30.61	24.95	2.92	0.28	30.89
SDN	Sudan	Eastern Mediterranean Region	Eastern Sub-Saharan Africa	Lower-middle income economies	1034481	22723.8	0.02349	0.5224	0.012273	0.86289	0	0.91962	13030.5	11244	11244	0	0	1787	5847	5847	0	0	929	6776	1295961	31740	0.034919	0.686	0.023955	0.64	0.52742	0.5688	31956.6	20452.2	9665.32	4651.24	6135.67	11504.4	7948.97	5025.97	504.35	5982.28	13931.2
SUR	Suriname	Region of the Americas	Caribbean	Upper-middle income economies	9551	150	.	.	0.011052	0.972	0.84511	0.89297	107.55	105	16	9.46	79	3	19	8	5	6	2	21	9774	150	.	0.686	0.011832	0.886	0.88586	0.6773	117.78	104.35	11.91	29.83	62.61	13.43	26.85	6.19	5.15	6.98	33.83
SWZ	Swaziland	African Region	Southern Sub-Saharan Africa	Lower-middle income economies	35096	650	0.08273	0.686	0.056755	0.968	0.34771	0.75952	2036.16	1971	1286	164.81	521	65	798	669	86	43	34	831	35040	650	0.045187	0.686	0.030998	0.85	0.55714	0.5385	1110.36	943.8	417.98	242.69	283.14	166.55	366.82	217.35	23.27	86.61	453.43
SWE	Sweden	European Region	Western Europe	High-income economies	113966	300	.	.	0.001742	0.99333	0.98089	0.77778	199.19	198	4	43.13	151	1	36	2	22	12	1	37	107293	290	.	0.686	0.002463	0.9955	0.97503	0.7179	265.14	263.95	6.59	72.59	184.76	1.19	56.37	3.43	15.19	0.62	56.98
CHE	Switzerland	European Region	Western Europe	High-income economies	77056	190	.	.	0.001742	0.99333	0.98089	0.77778	134.65	134	3	29.15	102	1	24	1	15	8	0	25	72566	190	.	0.686	0.002463	0.9955	0.97503	0.7179	179.31	178.5	4.46	49.09	124.95	0.81	38.12	2.32	10.27	0.42	38.54
SYR	Syrian Arab Republic	Eastern Mediterranean Region	North Africa & Middle East	Lower-middle income economies	466165	7470	0.0131	0.686	0.008987	0.877	0.43524	1	4269.79	3745	2115	0	1630	525	1234	1100	0	134	273	1507	590217	7380	.	0.686	0.002312	0.84	0.74827	0.4009	1385.11	1163.5	292.89	521.56	349.05	221.62	452.2	152.3	28.69	115.24	567.45
TJK	Tajikistan	European Region	Central Asia	Low-income economies	196234	2370	0.00034	0.686	0.000231	0.98567	0.57671	1	46.02	45	19	0	26	1	12	10	0	2	0	12	192835	2380	0.008366	0.686	0.005739	0.888	1	0.7	1123.02	997.24	0	299.17	698.07	125.78	212.95	0	57.38	65.4	278.36
THA	Thailand	South East Asian Region	South East Asia	Upper-middle income economies	21731	4270	0.00056	1	0.00056	0.991	0.91553	0.93103	15.03	15	1	0.94	13	0	2	1	0	1	0	2	976823	4280	0.001503	0.686	0.001031	0.98	0.5121	0.7811	1012.53	992.28	484.14	111.23	396.91	20.25	342.22	251.75	32.63	10.53	352.75
MKD	The former Yugoslav Republic of Macedonia	European Region	Central Europe	Upper-middle income economies	809553	140	.	.	0.000159	0.981	1	1	128.78	126	0	0	126	2	10	0	0	10	1	12	22243	140	.	0.686	0.005858	0.94	0.6507	1.0758	131.28	123.4	43.11	-6.08	86.38	7.88	26.35	22.41	7.1	4.1	30.45
TLS	Timor-Leste	South East Asian Region	South East Asia	Lower-middle income economies	45381	660	.	.	0.002569	0.844	0	0.89816	118.62	100	100	0	0	19	52	52	0	0	10	62	43919	650	.	0.686	0.006523	0.61	0.5121	0.7811	291.55	177.85	86.77	19.94	71.14	113.71	61.34	45.12	5.85	59.13	120.46
TGO	Togo	African Region	Western Sub-Saharan Africa	Low-income economies	195975	5500	0.01194	0.686	0.008192	0.507	0.04627	1	1659.41	841	802	0	39	818	420	417	0	3	425	846	212751	5510	0.012625	0.686	0.008661	0.84	0.54417	0.5513	1899.9	1595.91	727.46	389.68	478.77	303.98	620.27	378.28	39.36	158.07	778.34
TON	Tonga	Western Pacific Region	Oceania	Upper-middle income economies	2731	30	.	.	0.022462	0.99	0.80538	0.97632	62.15	62	12	1.17	48	1	11	6	1	4	0	11	2861	30	0.032	1	0.032	0.9058	1	0.6	92.7	83.97	0	33.59	50.38	8.73	21.61	0	4.14	4.54	26.15
TTO	Trinidad and Tobago	Region of the Americas	Caribbean	High-income economies	19447	170	0.00126	0.686	0.000863	0.972	0.9776	1	16.97	16	0	0	16	0	1	0	0	1	0	2	19783	170	0.016672	0.686	0.011437	0.953	1	0.6	228.59	217.85	0	87.14	130.71	10.74	56.05	0	10.74	5.59	61.64
TUN	Tunisia	Eastern Mediterranean Region	North Africa & Middle East	Upper-middle income economies	178905	1690	.	.	0.003719	0.85529	0.43524	1	672.9	576	325	0	250	97	190	169	0	21	51	240	163592	1840	.	0.686	0.002312	0.96	0.74827	0.4009	383.35	368.01	92.64	164.97	110.4	15.33	143.03	48.17	9.08	7.97	151.01
TUR	Turkey	European Region	North Africa & Middle East	Upper-middle income economies	1277331	15260	.	.	0.003719	0.85529	0.43524	1	4818.56	4121	2327	0	1794	697	1357	1210	0	147	363	1720	1348091	15970	.	0.686	0.002312	0.92	0.74827	0.9355	3161.23	2908.33	732.12	140.37	2035.83	252.9	621.04	380.7	167.35	131.51	752.55
TKM	Turkmenistan	European Region	Central Asia	Upper-middle income economies	109879	1430	.	.	0.002614	0.98567	0.84592	0.9645	291.67	287	44	8.63	235	4	46	23	4	19	2	49	110667	1420	.	0.686	0.006054	0.99	0.9282	0.7541	680.31	673.5	48.36	153.7	471.45	6.8	143.82	25.15	38.75	3.54	147.36
TUV	Tuvalu	Western Pacific Region	Oceania	Upper-middle income economies	204.71	0	.	.	0.022462	0.8675	0.80538	0.97632	4.6	4	1	0.08	3	1	0	0	0	0	0	1	245.04	0	.	0.686	0.027829	0.933	1	0.6	6.82	6.36	0	2.54	3.82	0.46	1.63	0	0.31	0.24	1.87
UGA	Uganda	African Region	Eastern Sub-Saharan Africa	Low-income economies	1576105	38190	0.05255	0.5356	0.028144	0.949	0.33655	0.91962	45648.3	43320	28741	1171.92	13407	2328	16656	14945	609	1102	1211	17867	1465633	37420	.	0.686	0.021775	0.94	0.52742	0.5688	32891.3	30917.9	14611.2	7031.33	9275.36	1973.48	12016.5	7597.81	762.43	1026.21	13042.8
UKR	Ukraine	European Region	Eastern Europe	Lower-middle income economies	492612	3920	.	.	0.001402	0.959	0.92364	0.99371	697.21	669	51	3.88	614	29	79	27	2	50	15	94	458737	3790	.	0.686	0.001156	0.985	1	0.7	535.64	527.61	0	158.28	369.32	8.03	112.67	0	30.36	4.18	116.84
ARE	United Arab Emirates	Eastern Mediterranean Region	North Africa & Middle East	High-income economies	95975	230	0.0003	1	0.000298	1	1	1	28.65	29	0	0	29	0	2	0	0	2	0	2	62566	280	.	0.686	0.002312	0.97	1	0.3	145.44	141.07	0	98.75	42.32	4.36	54.83	0	3.48	2.27	57.1
GBR	United Kingdom of Great Britain and Northern Ireland	European Region	Western Europe	High-income economies	764730	2630	0.00149	1	0.001489	0.99333	0.96646	0.77778	1143.69	1136	38	243.99	854	8	217	20	127	70	4	221	742993	2610	0.001556	0.686	0.001067	0.9955	0.95451	0.7334	796.22	792.64	36.06	201.73	554.85	3.58	169.26	18.75	45.61	1.86	171.12
TZA	United Republic of Tanzania	African Region	Eastern Sub-Saharan Africa	Low-income economies	1964513	47550	0.02456	0.686	0.01685	0.878	0.44851	1	34064.2	29908	16494	0	13414	4156	9680	8577	0	1103	2161	11841	1771373	47060	0.027829	0.686	0.019091	0.76	0.78131	0.384	34894.8	26520.1	5799.67	12764.4	7956.02	8374.76	10307.3	3015.83	653.98	4354.87	14662.2
USA	United States of America	Region of the Americas	High Income North America	High-income economies	4344182	13070	.	0.686	0.001742	0.99333	0.98089	0.77778	7596.01	7545	144	1644.71	5756	51	1403	75	855	473	26	1430	4398904	13060	.	0.686	0.00019	1	0.97503	0.6154	839.92	839.92	20.97	315	503.95	0	216.13	10.91	41.42	0	216.13
URY	Uruguay	Region of the Americas	Southern Latin America	High-income economies	49263	470	0.01509	0.686	0.010351	0.973	0.82585	0.80518	515.76	502	87	80.74	334	14	114	45	42	27	7	122	50356	470	.	0.686	0.005432	0.962	0.95	0.6316	276.59	266.08	13.3	93.13	159.65	10.51	68.47	6.92	13.12	5.47	73.93
UZB	Uzbekistan	European Region	Central Asia	Lower-middle income economies	589097	3540	0.00024	0.686	0.000161	0.98567	0.84592	0.9645	95.78	94	15	2.84	77	1	15	8	1	6	1	16	553292	3600	0.010747	0.686	0.007373	0.987	0.9282	0.7541	4111.03	4057.59	291.33	925.95	2840.31	53.44	866.45	151.49	233.47	27.79	894.25
VUT	Vanuatu	Western Pacific Region	Oceania	Lower-middle income economies	7274	90	0.03085	0.686	0.02116	0.8675	0.46399	0.97632	156.2	136	73	1.49	61	21	44	38	1	5	11	54	7066	80	.	0.686	0.027829	0.843	1	0.6	199.31	168.02	0	67.21	100.81	31.29	43.24	0	8.29	16.27	59.51
VEN	Venezuela (Bolivarian Republic of)	Region of the Americas	Central Latin America	Upper-middle income economies	597980	6610	0.0185	0.686	0.012693	0.961	0.96084	1	7690.54	7391	289	0	7101	300	734	150	0	584	156	890	598525	6480	.	0.686	0.004789	0.94	0.37038	1.62	2903.3	2729.1	1718.3	-626.66	1637.46	174.2	702.26	893.52	134.6	90.58	792.84
VNM	Viet Nam	Western Pacific Region	South East Asia	Lower-middle income economies	1444753	19120	0.00028	0.686	0.00019	0.937	0.58564	0.89816	279.56	262	109	15.62	138	18	75	56	8	11	9	85	1493745	21080	0.002031	0.686	0.001393	0.91	0.5121	1.1717	2116.69	1926.19	939.79	-169.32	1155.71	190.5	495.65	488.69	95	99.06	594.71
YEM	Yemen	Eastern Mediterranean Region	North Africa & Middle East	Lower-middle income economies	958116	20380	0.00352	0.686	0.002412	0.85529	0.43524	1	2370.06	2027	1145	0	882	343	668	595	0	73	178	846	845843	20210	.	0.686	0.002312	0.47	0.74827	0.4009	2011.74	945.52	238.02	423.84	283.66	1066.22	367.49	123.77	23.32	554.44	921.92
ZMB	Zambia	African Region	Eastern Sub-Saharan Africa	Lower-middle income economies	645542	14380	0.04394	0.5356	0.023537	0.86289	0.27625	1	15600	13461	9742	0	3719	2139	5372	5066	0	306	1112	6484	542468	14440	0.052039	0.686	0.035699	0.937	0.52742	0.5688	19984.1	18725.1	8849.11	4258.45	5617.53	1259	7277.69	4601.53	461.76	654.68	7932.37
ZWE	Zimbabwe	African Region	Southern Sub-Saharan Africa	Low-income economies	380281	7740	0.01851	0.5356	0.009912	0.898	0.95664	0.75952	3861.34	3467	150	797.7	2519	394	700	78	415	207	205	905	377696	7740	0.034042	0.686	0.023353	0.94	0.12567	2.3873	9037.28	8495.04	7427.51	-1480.98	2548.51	542.24	3301.68	3862.3	209.49	281.96	3583.65
